# Supplementary material for: Comparative Lipidomics Analysis Provides New Insights into the Metabolic Basis of Color Formation in Green Cotton Fiber
Source: Plants (Basel). 2024 Oct 31;13(21):3063. doi: 10.3390/plants13213063 (PMC11548578; doi:10.3390/plants13213063)
Supplement: Supplementary file 1 [file plants-13-03063-s001.zip]

Archive with 1 entries (1 files):
- plants-3281654-supplementary.pdf
